# Supplementary material for: A Comparison of the Genotoxic Effects of Gold Nanoparticles Functionalized with Seven Different Ligands in Cultured Human Hepatocellular Carcinoma Cells
Source: Nanomaterials (Basel). 2022 Mar 29;12(7):1126. doi: 10.3390/nano12071126 (PMC9000686; doi:10.3390/nano12071126)
Supplement: Supplementary file 1 [file nanomaterials-12-01126-s001.zip]

Archive with 1 entries (1 files):
- nanomaterials-1580027-supplementary.pdf
